# Supplementary material for: Inulin Improves Postprandial Hypertriglyceridemia by Modulating Gene Expression in the Small Intestine
Source: Nutrients. 2018 Apr 25;10(5):532. doi: 10.3390/nu10050532 (PMC5986412; doi:10.3390/nu10050532)
Supplement: Supplementary file 1 [file nutrients-10-00532-s001.zip]

Archive with 4 entries (3 files):
- Supplementary_file/Supplementary Material.docx
- Supplementary_file/
- Supplementary_file/Table S1. Composition of the diets.docx
- Supplementary_file/Table S2. Sequences of primers used for real-time quantitative PCR.doc
